# Supplementary material for: DNA metabarcoding-based diet survey for the Eurasian otter (Lutra lutra): Development of a Eurasian otter-specific blocking oligonucleotide for 12S rRNA gene sequencing for vertebrates
Source: PLoS One. 2019 Dec 12;14(12):e0226253. doi: 10.1371/journal.pone.0226253 (PMC6907848; doi:10.1371/journal.pone.0226253)
Supplement: S1 Table — (XLSX) [file pone.0226253.s005.xlsx]

## Sheet: Sheet1
Sample ID	Concentration (ng μl-1)
O1 for 12S/16S	36.69
O2 for 12S/16S	21.66
O3 for 12S/16S	38.92
O4 for 12S/16S	16.6
O5 for 12S/16S	18
O6 for 12S/16S	22.17
O7 for 12S/16S	23.76
O1 for COI	2.45
O2 for COI	4.15
O3 for COI	3.04
O4 for COI	10.57
O5 for COI	2.82
O6 for COI	4.04
O7 for COI	3.76
