# Supplementary material for: DNA metabarcoding-based diet survey for the Eurasian otter (Lutra lutra): Development of a Eurasian otter-specific blocking oligonucleotide for 12S rRNA gene sequencing for vertebrates
Source: PLoS One. 2019 Dec 12;14(12):e0226253. doi: 10.1371/journal.pone.0226253 (PMC6907848; doi:10.1371/journal.pone.0226253)
Supplement: S2 Table — The reads shorter than 80 bp are excluded. (XLSX) [file pone.0226253.s006.xlsx]

## Sheet: Sheet1
Sample ID	Number of reads
O1	70154
O2	98791
O3	97201
O4	137217
O5	122219
O6	101590
O7	100073
Total	727245
