# Supplementary material for: DNA metabarcoding-based diet survey for the Eurasian otter (Lutra lutra): Development of a Eurasian otter-specific blocking oligonucleotide for 12S rRNA gene sequencing for vertebrates
Source: PLoS One. 2019 Dec 12;14(12):e0226253. doi: 10.1371/journal.pone.0226253 (PMC6907848; doi:10.1371/journal.pone.0226253)
Supplement: S4 Table — The reads shorter than 20 bp are excluded. (XLSX) [file pone.0226253.s008.xlsx]

## Sheet: Sheet1
Sample ID	Number of reads
O1	1382
O2	29812
O3	51706
O5	81289
O6	62588
O7	128982
Total	355759
