# Supplementary material for: DNA metabarcoding-based diet survey for the Eurasian otter (Lutra lutra): Development of a Eurasian otter-specific blocking oligonucleotide for 12S rRNA gene sequencing for vertebrates
Source: PLoS One. 2019 Dec 12;14(12):e0226253. doi: 10.1371/journal.pone.0226253 (PMC6907848; doi:10.1371/journal.pone.0226253)
Supplement: S5 Table — The numbers of total COI gene sequence reads are listed with those of the sequences assigned to the clade Actinopteri. (XLSX) [file pone.0226253.s009.xlsx]

## Sheet: Sheet1
Sample ID	Number of total forward reads	Number of total reverse reads	Number of forward reads of non-fishes	Number of reverse reads of non-fishes	Number of forward reads of Actinopteri	Number of reverse reads of Actinopteri
O1	7998	7913	7552	7361	446	552
O2	13071	12261	12445	11634	626	627
O3	4308	4408	3572	3630	736	778
O4	9342	9621	9332	9599	10	22
O5	3207	3061	2517	2533	690	528
O6	9080	8946	8460	8231	620	715
O7	6462	7213	1735	1829	4727	5384
Total	53468	53423	45613	44817	7855	8606
