# Supplementary material for: DNA metabarcoding-based diet survey for the Eurasian otter (Lutra lutra): Development of a Eurasian otter-specific blocking oligonucleotide for 12S rRNA gene sequencing for vertebrates
Source: PLoS One. 2019 Dec 12;14(12):e0226253. doi: 10.1371/journal.pone.0226253 (PMC6907848; doi:10.1371/journal.pone.0226253)
Supplement: S6 Table — The species identified in this study and their sibling species included in the database are listed. (XLSX) [file pone.0226253.s010.xlsx]

## Sheet: Sheet1
Genus	Species
Acheilognathus	Acheilognathus barbatulus
	Acheilognathus barbatus
	Acheilognathus cyanostigma
	Acheilognathus imberbis
	Acheilognathus intermedia
	Acheilognathus longipinnis
	Acheilognathus majusculus
	Acheilognathus melanogaster
	Acheilognathus meridianus
	Acheilognathus omeiensis
	Acheilognathus signifer
	Acheilognathus tabira
	Acheilognathus tonkinensis
	Acheilognathus typus
	Acheilognathus yamatsutae
Anguilla	Anguilla anguilla
	Anguilla celebesensis
	Anguilla interioris
	Anguilla japonica
	Anguilla marmorata
	Anguilla nebulosa
	Anguilla rostrata
Carassius	Carassius auratus
	Carassius carassius
Channa	Channa argus
	Channa asiatica
	Channa gachua
	Channa lucius
	Channa marulius
	Channa micropeltes
	Channa striata
Cyprinus	Cyprinus acutidorsalis
	Cyprinus carpio
	Cyprinus multitaeniata
Lepomis	Lepomis auritus
	Lepomis cyanellus
	Lepomis gibbosus
	Lepomis macrochirus
	Lepomis megalotis
	Lepomis miniatus
	Lepomis punctatus
Micropterus	Micropterus dolomieu
	Micropterus punctulatus
	Micropterus salmoides
Mugil	Mugil bananensis
	Mugil capurrii
	Mugil cephalus
	Mugil curema
	Mugil hospes
	Mugil incilis
	Mugil platanus
	Mugil thoburni
	Mugil trichodon
Pelophylax	Pelophylax bedriagae
	Pelophylax caralitanus
	Pelophylax cretensis
	Pelophylax cypriensis
	Pelophylax epeiroticus
	Pelophylax nigromaculatus
