# Supplementary material for: DNA metabarcoding-based diet survey for the Eurasian otter (Lutra lutra): Development of a Eurasian otter-specific blocking oligonucleotide for 12S rRNA gene sequencing for vertebrates
Source: PLoS One. 2019 Dec 12;14(12):e0226253. doi: 10.1371/journal.pone.0226253 (PMC6907848; doi:10.1371/journal.pone.0226253)
Supplement: S7 Table — The species identified in this study and their sibling species included in the database are listed. (XLSX) [file pone.0226253.s011.xlsx]

## Sheet: Sheet1
Genus	Species
Cypridopsis	Cypridopsis vidua
Hydrophilus	Hydrophilus acuminatus
Macrogyrus	Macrogyrus oblongus
Palaemon	Palaemon affinis
	Palaemon antrorum
	Palaemon atrinubes
	Palaemon capensis
	Palaemon concinnus
	Palaemon debilis
	Palaemon floridanus
	Palaemon gracilis
	Palaemon ivonicus
	Palaemon longirostris
	Palaemon modestus
	Palaemon octaviae
	Palaemon pacificus
	Palaemon pandaliformis
	Palaemon paucidens
	Palaemon ritteri
	Palaemon semmelinkii
	Palaemon turcorum
	Palaemon vulgaris
	Palaemon yuna
Paratanytarsus	Paratanytarsus grimmii
	Paratanytarsus intricatus
