# Supplementary material for: DNA metabarcoding-based diet survey for the Eurasian otter (Lutra lutra): Development of a Eurasian otter-specific blocking oligonucleotide for 12S rRNA gene sequencing for vertebrates
Source: PLoS One. 2019 Dec 12;14(12):e0226253. doi: 10.1371/journal.pone.0226253 (PMC6907848; doi:10.1371/journal.pone.0226253)
Supplement: S8 Table — The species identified in this study and their sibling species included in the database are listed. (XLSX) [file pone.0226253.s012.xlsx]

## Sheet: Sheet1
Genus	Species
Channa	Channa argus
	Channa andrao
	Channa asiatica
	Channa aurantimaculata
	Channa bankanensis
	Channa baramensis
	Channa barca
	Channa bleheri
	Channa burmanica
	Channa diplogramme
	Channa gachua
	Channa harcourtbutleri
	Channa limbata
	Channa lucius
	Channa maculata
	Channa marulioides
	Channa marulius
	Channa melasoma
	Channa micropeltes
	Channa orientalis
	Channa ornatipinnis
	Channa panaw
	Channa pardalis
	Channa pleurophthalma
	Channa pulchra
	Channa punctata
	Channa pseudomarulius
	Channa stewartii
	Channa striata
Carassius	Carassius auratus
	Carassius carassius
	Carassius cuvieri
	Carassius gibelio
Macropodus	Macropodus chinensis
	Macropodus erythropterus
	Macropodus ocellatus
	Macropodus opercularis
