# Supplementary material for: DNA metabarcoding-based diet survey for the Eurasian otter (Lutra lutra): Development of a Eurasian otter-specific blocking oligonucleotide for 12S rRNA gene sequencing for vertebrates
Source: PLoS One. 2019 Dec 12;14(12):e0226253. doi: 10.1371/journal.pone.0226253 (PMC6907848; doi:10.1371/journal.pone.0226253)
Supplement: S9 Table — The genera detected with more than 1% of relative abundance of any of the analyzed libraries are listed. The numbers “1” represents detected while “0” represents not detected. For the COI data, a taxon was assumed to be detected if it was detected with more than 1% of relative abundance from the forward and/or reverse sequence reads. (XLSX) [file pone.0226253.s013.xlsx]

## Sheet: Sheet1
Sample	Target	Acheilognathus	Anguilla	Carassius	Channa	Cyprinus	Lepomis	Macropodus	Micropterus	Mugil
O1	12S rDNA	0	1	1	0	0	1	0	1	1
O1	COI	0	0	1	0	0	0	0	0	0
O2	12S rDNA	0	0	1	0	1	0	0	0	0
O2	COI	0	0	1	0	1	0	0	0	0
O3	12S rDNA	0	0	1	0	0	0	0	0	0
O3	COI	0	0	1	1	0	0	0	0	0
O4	12S rDNA	1	0	1	0	0	0	0	0	1
O4	COI	0	0	1	0	0	0	0	0	1
O5	12S rDNA	0	0	1	1	0	0	1	0	0
O5	COI	0	0	1	1	0	0	1	0	0
O6	12S rDNA	0	1	1	1	0	1	0	0	1
O6	COI	0	0	1	1	0	0	0	0	1
O7	12S rDNA	0	0	1	0	0	1	0	1	0
O7	COI	0	0	1	0	0	0	0	0	0
